# Supplementary material for: Identification of an Amino Acid Metabolism-Related Gene Signature for Predicting Prognosis in Lung Adenocarcinoma
Source: Genes (Basel). 2022 Dec 6;13(12):2295. doi: 10.3390/genes13122295 (PMC9778477; doi:10.3390/genes13122295)
Supplement: Supplementary file 1 [file genes-13-02295-s001.zip]

Archive with 4 entries (4 files):
- Table S1.xlsx
- Table S2.xlsx
- FigureS1.tif
- FigureS2.tif
