# Supplementary material for: Identification of an Amino Acid Metabolism-Related Gene Signature for Predicting Prognosis in Lung Adenocarcinoma
Source: Genes (Basel). 2022 Dec 6;13(12):2295. doi: 10.3390/genes13122295 (PMC9778477; doi:10.3390/genes13122295)
Supplement: Supplementary file 1 [file genes-13-02295-s001.zip › Table S1.xlsx]

## Sheet: Sheet1
Amino acid metabolism-related genes
AADAT
AANAT
AASS
ACAD8
ACADSB
ACAT1
ACMSD
ADI1
ADO
AFMID
AGMAT
AGXT
AGXT2
AHCY
AIMP1
AIMP2
ALDH18A1
ALDH4A1
ALDH6A1
ALDH7A1
ALDH9A1
AMD1
AMDHD1
AMT
APIP
ARG1
ARG2
ASL
ASMT
ASNS
ASPA
ASPG
ASRGL1
ASS1
AUH
AZIN1
AZIN2
BBOX1
BCAT1
BCAT2
BCKDHA
BCKDHB
BCKDK
BHMT
BHMT2
CARNMT1
CARNS1
CBS
CDO1
CGA
CHDH
CKB
CKM
CKMT1A
CKMT1B
CKMT2
CPS1
CRYM
CSAD
CTH
DAO
DARS1
DBH
DBT
DCT
DDC
DDO
DHTKD1
DIO1
DIO2
DIO3
DLAT
DLD
DLST
DMGDH
DUOX1
DUOX2
ECHS1
EEF1E1
EEFSEC
ENOPH1
EPRS1
ETHE1
FAH
FAU
FOLH1
FTCD
GADL1
GAMT
GATM
GCAT
GCDH
GCSH
GLDC
GLS
GLS2
GLUD1
GLUD2
GLUL
GNMT
GOT1
GOT2
GPT
GPT2
GRHPR
GSR
GSTZ1
HAAO
HAL
HAO1
HDC
HGD
HIBADH
HIBCH
HNMT
HOGA1
HPD
HSD17B10
HYKK
IARS1
IDO1
IDO2
IL4I1
INMT
IVD
IYD
KARS1
KMO
KYAT1
KYAT3
KYNU
LARS1
LIAS
LIPT1
LIPT2
MARS1
MAT1A
MCCC1
MCCC2
MPST
MRI1
MTAP
MTR
MTRR
NAALAD2
NAGS
NAT8L
NDUFAB1
NMRAL1
NNMT
NQO1
OAT
OAZ1
OAZ2
OAZ3
OCA2
ODC1
OGDH
OTC
PAH
PAOX
PAPSS1
PAPSS2
PCBD1
PDHA1
PDHA2
PDHB
PDHX
PHGDH
PHYKPL
PIPOX
PNMT
PPM1K
PRODH
PRODH2
PSAT1
PSMA1
PSMA2
PSMA3
PSMA4
PSMA5
PSMA6
PSMA7
PSMA8
PSMB1
PSMB10
PSMB11
PSMB2
PSMB3
PSMB4
PSMB5
PSMB6
PSMB7
PSMB8
PSMB9
PSMC1
PSMC2
PSMC3
PSMC4
PSMC5
PSMC6
PSMD1
PSMD10
PSMD11
PSMD12
PSMD13
PSMD14
PSMD2
PSMD3
PSMD4
PSMD5
PSMD6
PSMD7
PSMD8
PSMD9
PSME1
PSME2
PSME3
PSME4
PSMF1
PSPH
PSTK
PXMP2
PYCR1
PYCR2
PYCR3
QARS1
QDPR
RARS1
RIDA
RIMKLA
RIMKLB
RPL10
RPL10A
RPL10L
RPL11
RPL12
RPL13
RPL13A
RPL14
RPL15
RPL17
RPL18
RPL18A
RPL19
RPL21
RPL22
RPL22L1
RPL23
RPL23A
RPL24
RPL26
RPL26L1
RPL27
RPL27A
RPL28
RPL29
RPL3
RPL30
RPL31
RPL32
RPL34
RPL35
RPL35A
RPL36
RPL36A
RPL36AL
RPL37
RPL37A
RPL38
RPL39
RPL39L
RPL3L
RPL4
RPL41
RPL5
RPL6
RPL7
RPL7A
RPL8
RPL9
RPLP0
RPLP1
RPLP2
RPS10
RPS11
RPS12
RPS13
RPS14
RPS15
RPS15A
RPS16
RPS17
RPS18
RPS19
RPS2
RPS20
RPS21
RPS23
RPS24
RPS25
RPS26
RPS27
RPS27A
RPS27L
RPS28
RPS29
RPS3
RPS3A
RPS4X
RPS4Y1
RPS4Y2
RPS5
RPS6
RPS7
RPS8
RPS9
RPSA
SARDH
SARS1
SAT1
SCLY
SDS
SDSL
SECISBP2
SEM1
SEPHS2
SEPSECS
SERINC1
SERINC2
SERINC3
SERINC4
SERINC5
SHMT1
SLC25A10
SLC25A12
SLC25A13
SLC25A15
SLC25A2
SLC25A21
SLC25A44
SLC36A4
SLC3A2
SLC44A1
SLC45A2
SLC5A5
SLC6A11
SLC6A12
SLC6A7
SLC6A8
SLC7A5
SMOX
SMS
SQOR
SRM
SRR
SUOX
TAT
TDO2
TH
TMLHE
TPH1
TPH2
TPO
TSHB
TST
TSTD1
TXN2
TXNRD1
TYR
TYRP1
UBA52
UROC1
