# Supplementary material for: Identification of an Amino Acid Metabolism-Related Gene Signature for Predicting Prognosis in Lung Adenocarcinoma
Source: Genes (Basel). 2022 Dec 6;13(12):2295. doi: 10.3390/genes13122295 (PMC9778477; doi:10.3390/genes13122295)
Supplement: Supplementary file 1 [file genes-13-02295-s001.zip › Table S2.xlsx]

## Sheet: Sheet1
Univariate Cox regression analysis of differentially expressed AAM-related genes.
Gene	HR	Lower	Upper	Wald
SMOX	1.37056	1.20368	1.56059	1.95191e-06
GNMT	0.697497	0.569982	0.853538	0.000469876
CPS1	1.08288	1.03543	1.1325	0.000495365
SLC7A5	1.20323	1.07549	1.34614	0.00123443
AGMAT	1.32083	1.11419	1.56579	0.00134757
AIMP2	1.44456	1.14155	1.828	0.00219785
AZIN2	0.706169	0.564414	0.883528	0.00234112
PSPH	1.25799	1.08086	1.46415	0.00303523
INMT	0.868225	0.789134	0.955244	0.00373703
SLC6A8	1.17888	1.05331	1.31942	0.00418751
ACAD8	0.81759	0.699007	0.956289	0.0117687
HAL	1.1312	1.02771	1.24512	0.0117954
RIMKLA	0.837489	0.727303	0.964367	0.0137365
HDC	0.809359	0.682541	0.959739	0.0149918
RPL39L	1.13409	1.01781	1.26365	0.0226209
TYRP1	0.83891	0.715557	0.983528	0.0304144
ASPA	0.680125	0.471943	0.98014	0.0386816
DUOX1	0.909796	0.824209	1.00427	0.0607351
ALDH18A1	1.23826	0.987409	1.55284	0.0642759
SERINC2	1.15135	0.987681	1.34213	0.0716211
HGD	1.06302	0.993673	1.13721	0.0758039
CDO1	0.861847	0.727434	1.0211	0.0856815
CKMT1A	1.1124	0.976437	1.2673	0.109271
NAALAD2	0.712965	0.462371	1.09938	0.125725
PYCR1	1.12069	0.968415	1.29691	0.12621
PYCR3	1.15502	0.957373	1.39348	0.132313
OTC	0.670304	0.384673	1.16802	0.158006
DDO	0.898091	0.772272	1.04441	0.162796
PSAT1	1.07646	0.967914	1.19717	0.17428
CKMT1B	1.08446	0.95852	1.22695	0.197973
GPT	0.911938	0.789547	1.0533	0.20995
DIO3	1.10954	0.939497	1.31037	0.220695
GLDC	1.07613	0.956	1.21136	0.224396
SLC6A7	1.55322	0.743862	3.24322	0.241103
KMO	0.872639	0.693166	1.09858	0.246194
DIO2	1.06904	0.954037	1.19791	0.250272
PAH	1.07071	0.950148	1.20658	0.262295
ACMSD	1.08916	0.935065	1.26865	0.272494
NQO1	1.04608	0.961638	1.13794	0.294138
SLC25A10	1.09725	0.922532	1.30506	0.29428
ASPG	0.937036	0.82692	1.06182	0.307925
PAPSS2	0.935167	0.8218	1.06417	0.309338
CGA	1.04206	0.960232	1.13086	0.323443
DAO	2.00662	0.470146	8.56446	0.34689
TDO2	1.07941	0.917871	1.26938	0.355562
PNMT	0.933735	0.806759	1.0807	0.357911
DCT	0.691862	0.305335	1.5677	0.377425
SDS	1.05547	0.933899	1.19287	0.387218
ARG1	1.25119	0.738561	2.11962	0.404735
SLC6A12	0.940233	0.776468	1.13854	0.527934
RPL3L	1.10679	0.750233	1.63279	0.609055
OCA2	0.956516	0.804439	1.13734	0.614801
DDC	1.01857	0.943809	1.09924	0.636215
KYAT1	0.794303	0.288565	2.18639	0.655764
NAT8L	0.973318	0.860948	1.10036	0.66569
FTCD	0.962854	0.794687	1.16661	0.69912
IL4I1	1.01989	0.914717	1.13716	0.722824
SERINC1	1.03879	0.835804	1.29107	0.731552
HOGA1	0.949398	0.680504	1.32454	0.759884
CKM	0.9829	0.868353	1.11256	0.78499
RPS10	0.97471	0.771318	1.23174	0.830147
GADL1	1.05144	0.659973	1.6751	0.832813
SLC6A11	1.0093	0.853659	1.19331	0.913765
GPT2	0.997415	0.889518	1.1184	0.964652
